# Supplementary material for: Expression signatures of TP53 mutations in serous ovarian cancers
Source: BMC Cancer. 2010 May 26;10:237. doi: 10.1186/1471-2407-10-237 (PMC2893110; doi:10.1186/1471-2407-10-237)
Supplement: Additional File 1 — Tumor Mutation Information. An Excel spreadsheet containing the tumors analyzed with mutation information. [file 1471-2407-10-237-S1.XLS]

## Sheet: Sheet1
Tumor ID	Binary P53	DASL	Chip ID	Mutation Type	Stage	Codon	Survival
2537	WT	y	1762		E		E
ab116	WT		8580		E		E		Key
ab1362	WT		8588		E		E		DASL	y indicates that these samples were also analyzed by Illumina DASL array
ab2073	WT		8589		E		E		Stage	A=advanced (III/IV), E=early (I/II)
ab2539	WT		8592		E		E		Survival	L=advanced stage long term survivor (>7 years)
ab706	WT		8581		E		E			S=advanced stage short term survivor (<3 years)
G011	WT		8612		E		E			E=early stage (no survival information)
G700	WT		8600		E		E
G701	WT		8597		E		E
2783	M	y	1763	Null	E	221	E
2883	M	y	1764	Null	E	213	E
3098	M	y	1765	Null	E		E
3396	M	y	8618	Mis	E	278	E
1478	M		2390	Null	E		E
1605	M		2392	Mis	E	175	E
93031304	M		8616	Mis	E	193	E
93117303	M		8594	Mis	E	220	E
ab1019	M		8586	Null	E		E
ab1249	M		8587	Mis	E	220	E
ab2262	M		8590	Null	E		E
ab2484	M		8591	Mis	E	176	E
ab2525	M		8593	Mis	E	179	E
ab732	M		8582	Null	E		E
ab773	M		8585	Null	E		E
ab96	M		8579	Null	E		E
G013	M		8601	Mis	E	248	E
G028	M		8599	Mis	E	175	E
G087	M		8611	Mis	E	175	E
G217	M		8605	Null	E		E
G222	M		8614	Mis	E	273	E
G245	M		8613	Null	E		E
G300	M		8606	Mis	E	134	E
G411	M		8596	Mis	E	282	E
G513	M		8602	Null	E		E
G519	M		8603	Null	E	342	E
G533	M		8604	Null	E		E
G612	M		8598	Null	E	192	E
G621	M		8609	Mis	E	220	E
G649	M		8615	Mis	E	179	E
G690	M		8607	Mis	E	265	E
1447	WT	y	2395		A		L
1526	WT	y	1775		A		L
1552	WT	y	2397		A		S
1590	WT	y	1901	Silent	A	310	L
1623	WT	y	1902		A		L
2046	WT	y	2020		A		L
2063	WT	y	2029		A		S
2198	WT	y	1989		A		L
2419	WT	y	1781		A		L
2465	WT	y	1834		A		S
2479	WT	y	2021		A		L
2673	WT	y	2032		A		L
872	WT		1772		A		L
922	WT		1773		A		L
1615	WT		1829		A		S
1834	WT		1777		A		L
1846	WT		1778		A		L
1929	WT		1907		A		L
2075	WT		1779	Silent	A	310	L
2204	WT		1780		A		L
3102	WT		2005		A		S
1024	M	y	2030	Mis	A	237	S
1451	M	y	1774	Null	A		L
1504	M	y	1900	Mis	A	49 and 241	L
1674	M	y	1905	Mis	A	342	S
1675	M	y	1831	Mis	A	113	S
1774	M	y	1906	Mis	A	285	S
1913	M	y	2396	Null	A		S
2064	M	y	1908	Mis	A	273	S
2324	M	y	1904	Null	A		L
2422	M	y	1833	Mis	A	179	S
2424	M	y	2028	Mis	A	134	S
2476	M	y	2394	Mis	A	163	L
2542	M	y	2027	Mis	A	273	S
2573	M	y	2003	Mis	A	244	S
2739	M	y	2034	Mis	A	281	L
2802	M	y	2026	Mis	A	195	S
2849	M	y	2004	Mis	A	162	S
2967	M	y	1909	Mis	A	283 and 289	S
3090	M	y	2402	Mis	A	278	S
3107	M	y	2399	Mis	A	138	S
3142	M	y	1836	Mis	A	243	S
0.08	M		1827	Mis	A	278	S
860	M		1828	Mis	A	220	S
1665	M		1830	Null	A	91	S
1877	M		2019	Mis	A	270	L
2505	M		2033	Mis	A	177	L
2981	M		2403	Mis	A	179	S
2999	M		1835	Mis	A	273	S
