# Supplementary material for: Expression signatures of TP53 mutations in serous ovarian cancers
Source: BMC Cancer. 2010 May 26;10:237. doi: 10.1186/1471-2407-10-237 (PMC2893110; doi:10.1186/1471-2407-10-237)
Supplement: Additional File 2 — Probe Lists. An Excel spreadsheet containing the probe lists used for each of the analyses described in the manuscript. [file 1471-2407-10-237-S2.XLS]

## Sheet: Sheet1
Key to this spreadsheet
These are the gene lists used to make the naïve Bayes predictions with associated probabilities calculated by the unpaired T test.
Intersecting=probes in common between different gene lsts
Intersecting Probe Sets
M v WT/Advanced M v WT			M v WT/Early M v WT			Mis v WT/Mutant v WT			Early Mis v WT/Early Null v WT
Probe Set ID	Gene Symbol		Probe Set ID	Gene Symbol		Probe Set ID	Gene Symbol		Probe Set ID	Gene Symbol
43544_at	MED16		35148_at	TJP3		32259_at	EZH1		203409_at	DDB2
205583_s_at	CXorf45		203409_at	DDB2		35148_at	TJP3		204033_at	TRIP13
208866_at	CSNK1A1		212717_at	PLEKHM1		43544_at	MED16		205641_s_at	TRADD
						203409_at	DDB2		212717_at	PLEKHM1
						205583_s_at	CXorf45		213007_at	FANCI
						208866_at	CSNK1A1		218272_at	LL22NC03-5H6.5
						212717_at	PLEKHM1		218589_at	P2RY5
						218248_at	FAM111A
Early Missense versus Wild Type
Probe Set ID	p-value	Gene Symbol
1729_at	0.00168168	TRADD
38158_at	0.000536254	ESPL1
201278_at	0.00155503	DAB2
201449_at	0.000904098	TIA1
201791_s_at	0.00139391	DHCR7
203213_at	0.000742876	CDC2
203409_at	0.00163715	DDB2
203651_at	0.00141558	ZFYVE16
203804_s_at	0.00131154	CROP
204033_at	0.00135223	TRIP13
204822_at	0.00108992	TTK
205068_s_at	0.00155407	ARHGAP26
205641_s_at	0.00164566	TRADD
206562_s_at	0.00132915	CSNK1A1
207828_s_at	0.00115623	CENPF
209200_at	0.000839687	MEF2C
211527_x_at	0.00095314	VEGFA
212717_at	0.00113081	PLEKHM1
212757_s_at	0.000258593	CAMK2G
213007_at	0.000323885	FANCI
213675_at	0.000977668
217734_s_at	0.000357514	WDR6
218263_s_at	0.00172925	ZBED5
218272_at	0.00103744	LL22NC03-5H6.5
218308_at	0.000499906	TACC3
218589_at	0.00144157	P2RY5
219588_s_at	0.0011204	NCAPG2
221290_s_at	0.000656581	MUM1
Advanced Mutant versus Wild Type
Probe Set ID	p-value	Gene Symbol
32032_at	0.000132874	DGCR14
40562_at	0.000416331	GNA11
43544_at	0.000626111	MED16
200655_s_at	0.000622807	CALM1 /// CALM2 /// CALM3
200969_at	0.000686306	SERP1
201128_s_at	0.000338961	ACLY
201701_s_at	0.000152476	PGRMC2
201781_s_at	0.00032598	AIP
201913_s_at	0.000297197	COASY
201959_s_at	0.000312599	MYCBP2
202229_s_at	0.000587207	CHERP
203102_s_at	0.000526652	MGAT2
203164_at	0.000170187	SLC33A1
203255_at	0.000191551	FBXO11
203271_s_at	6.05921e-05	UNC119
203532_x_at	0.000519789	CUL5
204076_at	0.00031432	ENTPD4
204383_at	0.000531401	DGCR14
204630_s_at	0.000683731	GOSR1
204640_s_at	0.00069535	SPOP
205283_at	0.000100666	FKTN
205406_s_at	0.000121133	SPA17
205424_at	0.00045098	TBKBP1
205583_s_at	3.2482e-05	CXorf45
205973_at	0.000479629	FEZ1
206273_at	0.000309946	SLMO1
206534_at	0.000421009	GRIN2A
206790_s_at	0.000383637	NDUFB1
208474_at	0.000438338	CLDN6
208640_at	0.000409117	RAC1
208866_at	0.000254374	CSNK1A1
208942_s_at	3.34717e-05	SEC62
209346_s_at	0.000311365	PI4K2A
209423_s_at	0.00011821	PHF20
209513_s_at	5.61726e-05	HSDL2
209898_x_at	0.000135169	ITSN2
210887_s_at	0.000397857	EVC
211053_at	0.000482343	KCNG1
211230_s_at	0.00047139	PIK3CD
211252_x_at	0.000467264	PTCRA
211697_x_at	0.000633073	PNO1
212327_at	0.000329075	LIMCH1
212328_at	0.000104491	LIMCH1
212333_at	0.000431707	FAM98A
212522_at	0.000111544	PDE8A
212555_at	0.000312228	LOC729623 /// PRKAR1B
212559_at	0.000234239	LOC729623 /// PRKAR1B
212888_at	0.0002775	DICER1
213304_at	0.00053138	KIAA0423
214179_s_at	0.000218298	NFE2L1
214295_at	0.000548924	KIAA0485
214356_s_at	0.000628279	KIAA0368
215678_at	0.000564212	LOC440792
215741_x_at	0.000270985	AKAP8L
216791_at	0.000674135	TMEM92
217285_at	0.000505683	DGCR14
217509_x_at	0.000162859	GRIK5
217986_s_at	0.000665738	BAZ1A
218075_at	0.000425329	AAAS
218189_s_at	0.000610213	NANS
218422_s_at	0.000553635	RBM26
218828_at	0.000319286	PLSCR3
218915_at	0.000107294	NF2
219147_s_at	0.000273236	C9orf95
219852_s_at	0.000685264	MORN1
220933_s_at	0.000104354	ZCCHC6
221715_at	0.000466781
221963_x_at	0.000111898	ZNF587
Advanced Missense versus Wild Type
Probe Set ID	p-value	Gene Symbol
203271_s_at	3.82454e-05	UNC119
204640_s_at	4.60011e-05	SPOP
205283_at	1.22076e-05	FKTN
205424_at	6.81253e-05	TBKBP1
205583_s_at	4.51185e-05	CXorf45
205973_at	8.50337e-05	FEZ1
208100_x_at	3.13585e-05	SEMA6C
208942_s_at	5.17394e-05	SEC62
209513_s_at	5.96109e-05	HSDL2
211252_x_at	5.95953e-05	PTCRA
212555_at	4.57633e-05	LOC729623 /// PRKAR1B
212559_at	4.61644e-05	LOC729623 /// PRKAR1B
215277_at	7.36597e-05	PCDH1
217509_x_at	3.78805e-05	GRIK5
218828_at	5.96067e-05	PLSCR3
220933_s_at	5.09485e-05	ZCCHC6
221963_x_at	2.35978e-06
All Stage Missense versus Null
Probe Set ID	p-value	Gene Symbol
201533_at	1.38345e-05	CTNNB1
201567_s_at	2.40893e-05	GOLGA4
201746_at	2.2571e-10	TP53
202002_at	2.97248e-05	ACAA2
202136_at	2.17322e-05	ZMYND11
202377_at	2.69105e-05
202419_at	9.60317e-06	KDSR
202797_at	3.8105e-05	SACM1L
203403_s_at	2.29155e-05	RNF6
205986_at	2.89354e-05	AATK
206725_x_at	1.60015e-05	BMP1
209979_at	4.09026e-05	ADARB1
211142_x_at	1.51309e-06	HLA-DOA
211512_s_at	7.90708e-06	OGFR
211692_s_at	4.01984e-05	BBC3
213691_at	1.61665e-05
213976_at	6.99244e-06	CIZ1
214213_x_at	3.64203e-05	LMNA
214237_x_at	3.49822e-05	PAWR
214368_at	6.38424e-06	RASGRP2
214630_at	1.05959e-05	CYP11B2
215045_at	2.08886e-05	TNRC4
215844_at	9.70793e-06	TNPO2
216842_x_at	3.01447e-05	RBM /// RBMY1A1 /// RBMY1B /// RBMY1C /// RBMY1D /// RBMY1E /// RBMY1F /// RBMY1J /// RBMY3AP
218171_at	1.60708e-05	VPS4B
219278_at	2.56674e-05	MAP3K6
220896_at	3.30875e-05	FBXL18
221090_s_at	3.91772e-05	OGFOD1
221660_at	3.50922e-05	MYLC2PL
All Stage Missense versus Wild Type
Probe Set ID	p-value	Gene Symbol
32259_at	0.0001213	EZH1
35148_at	4.07347e-05	TJP3
40562_at	9.54728e-05	GNA11
43544_at	4.45523e-05	MED16
53071_s_at	0.00016854	FLJ22222
202761_s_at	8.89378e-05	SYNE2
202951_at	0.00014105	STK38
203409_at	1.15766e-05	DDB2
205583_s_at	9.98925e-06	CXorf45
206273_at	6.2745e-05	SLMO1
208866_at	3.77185e-05	CSNK1A1
209513_s_at	3.63769e-06	HSDL2
210817_s_at	4.74913e-05	CALCOCO2
212697_at	0.000142766	FAM134C
212717_at	3.71546e-05	PLEKHM1
214179_s_at	3.2011e-05	NFE2L1
217509_x_at	0.000101599	GRIK5
217707_x_at	0.000139408	SMARCA2
217880_at	1.56427e-05	CDC27
218248_at	7.45895e-05	FAM111A
219147_s_at	4.21234e-05	C9orf95
Early Null versus Wild Type
Probe Set ID	p-value	Gene Symbol
AFFX-HUMGAPDH/M33197_M_at	0.00631263	GAPDH
200006_at	0.00651337	PARK7
200020_at	0.000883849	TARDBP
200031_s_at	0.0048732	RPS11
200048_s_at	0.00017425	JTB
200052_s_at	0.00853341	ILF2
200054_at	0.00283445	ZNF259
200067_x_at	0.00571913	SNX3
200071_at	0.00145986	SMNDC1
266_s_at	0.00450781	CD24
34689_at	0.00247656	ATRIP /// TREX1
34868_at	0.00132769	SMG5
35148_at	0.0084665	TJP3
35436_at	0.00962248	GOLGA2
36129_at	0.00391011	SGSM2
41386_i_at	0.0016266	JMJD3
41387_r_at	0.00490921	JMJD3
44617_at	0.0094346	OGFOD2
48117_at	0.00205327	CCDC101
52159_at	0.00465523	HEMK1
52169_at	0.000283405	LYK5
55616_at	0.00970021	PERLD1
49049_at	0.00632614	DTX3
62987_r_at	0.00886948	CACNG4
65635_at	0.00161293	FLJ21865
200593_s_at	0.0044339	HNRNPU
200594_x_at	0.00449991	HNRNPU
200595_s_at	0.00112353	EIF3A
200596_s_at	0.00285712	EIF3A
200599_s_at	0.00745051	HSP90B1
200608_s_at	0.00249252	RAD21
200636_s_at	0.00889891	PTPRF
200638_s_at	0.00179399	YWHAZ
200639_s_at	0.0019634	YWHAZ
200640_at	0.00376157	YWHAZ
200680_x_at	0.00847439	HMGB1
200681_at	0.00570586	GLO1
200703_at	0.00918718	DYNLL1
200709_at	0.00196331	FKBP1A
200717_x_at	0.0089126	RPL7
200726_at	0.00606402	PPP1CC
200728_at	0.000330518	ACTR2
200729_s_at	0.0037568	ACTR2
200746_s_at	0.00240913	GNB1
200757_s_at	0.00564331	CALU
200775_s_at	0.00960129	HNRNPK
200822_x_at	0.00962246	TPI1
200840_at	0.00596762	KARS
200846_s_at	0.00549532	PPP1CA
200863_s_at	0.00617047	RAB11A
200870_at	0.000301925	STRAP
200873_s_at	0.00705678	CCT8
200886_s_at	0.00954915	PGAM1
200889_s_at	0.000568197	SSR1
200890_s_at	0.0030548	SSR1
200892_s_at	0.00537068	SFRS10
200901_s_at	0.00534676	M6PR
200902_at	0.00874815	2009-09-15
200929_at	0.00424374	TMED10
200934_at	0.00117059	DEK
200940_s_at	0.00867378	RERE
200943_at	0.00139659	HMGN1
200944_s_at	0.00182234	HMGN1
200948_at	0.00208957	MLF2
200961_at	0.00524699	SEPHS2
200970_s_at	0.00606609	SERP1
200996_at	0.00146559	ACTR3
201027_s_at	0.00693862	EIF5B
201039_s_at	0.00793384	RAD23A
201047_x_at	0.00166074	RAB6A
201049_s_at	0.00324389	LOC100130553 /// RPS18
201064_s_at	0.00551849	PABPC4
201073_s_at	0.000824132	SMARCC1
201074_at	0.00370352	SMARCC1
201098_at	0.00950273	COPB2
201111_at	0.00177522	CSE1L
201112_s_at	0.00351485	CSE1L
201114_x_at	0.00226484	PSMA7
201125_s_at	0.00611613	ITGB5
201135_at	0.00505447	ECHS1
201176_s_at	0.00519823	ARCN1
201177_s_at	0.0022143	UBA2
201180_s_at	0.00241812	GNAI3
201202_at	0.000414567	PCNA
201218_at	0.00128374	CTBP2
201263_at	0.00615787	TARS
201273_s_at	0.00807954	hCG_1781062 /// SRP9
201290_at	0.00513089	SEC11A
201317_s_at	0.00917744	PSMA2
201327_s_at	0.000205194	CCT6A
201433_s_at	0.00417639	PTDSS1
201453_x_at	0.000967665	RHEB
201486_at	0.00791359	RCN2
201516_at	0.00736595	SRM
201517_at	0.00688962	NCBP2
201555_at	0.00720549	MCM3
201557_at	0.00342693	VAMP2
201573_s_at	0.00978536	ETF1
201595_s_at	0.00304425	ZC3H15
201599_at	0.00173462	OAT
201600_at	0.00667774	PHB2
201611_s_at	0.000716135	ICMT
201619_at	0.00139407	PRDX3
201652_at	0.00756632	COPS5
201662_s_at	0.00146238	ACSL3
201688_s_at	0.00235683	TPD52
201689_s_at	0.00475067	TPD52
201690_s_at	0.000328932	TPD52
201697_s_at	0.00946699	DNMT1
201717_at	0.00936485	MRPL49
201724_s_at	0.00310924	GALNT1
201746_at	0.00532033	TP53
201748_s_at	0.00214113	SAFB
201761_at	0.00635439	MTHFD2
201772_at	0.00102281	AZIN1
201773_at	0.00851542	ADNP
201817_at	0.00845012	UBE3C
201849_at	0.00778437	BNIP3
201870_at	0.00682684	TOMM34
201894_s_at	0.0010455	SSR1
201897_s_at	0.00398244	CKS1B
201912_s_at	0.00142775	GSPT1
201947_s_at	0.00677939	CCT2
201955_at	0.00211231	CCNC
201973_s_at	0.00378577	C7orf28A /// C7orf28B /// LOC100133775
202002_at	0.00733158	ACAA2
202003_s_at	0.00135866	ACAA2
202016_at	0.00369128	MEST
202026_at	0.00953655	SDHD
202066_at	0.000849054	PPFIA1
202077_at	0.00316416	NDUFAB1
202088_at	0.00414176	SLC39A6
202089_s_at	0.00655414	SLC39A6
202107_s_at	0.00466538	MCM2
202108_at	0.00687804	PEPD
202119_s_at	0.00908305	CPNE3
202169_s_at	0.00184451	AASDHPPT
202200_s_at	0.00259175	SRPK1
202228_s_at	0.00275174	NPTN
202243_s_at	0.00541228	PSMB4
202244_at	0.00412732	PSMB4
202246_s_at	0.0064692	CDK4
202248_at	0.00687384	E2F4
202252_at	0.00313769	RAB13
202266_at	0.00149698	TTRAP
202268_s_at	0.00911853	NAE1
202284_s_at	0.00848545	CDKN1A
202340_x_at	0.00185142	NR4A1
202413_s_at	0.000706437	USP1
202420_s_at	0.00397123	DHX9
202469_s_at	0.00127736	CPSF6
202475_at	0.00108524	TMEM147
202482_x_at	0.00476708	LOC389842 /// RANBP1
202487_s_at	0.00687536	H2AFV
202500_at	0.00180231	DNAJB2
202509_s_at	0.00783145	TNFAIP2
202520_s_at	0.00750088	MLH1
202522_at	0.00210638	PITPNB
202525_at	0.00752473	PRSS8
202570_s_at	0.00853123	DLGAP4
202579_x_at	4.46533e-05	HMGN4
202582_s_at	0.00783014	RANBP9
202632_at	0.00670276	DPH1 /// OVCA2
202635_s_at	0.00219707	POLR2K
202647_s_at	0.00377552	NRAS
202667_s_at	0.00650155	SLC39A7
202670_at	0.00335218	MAP2K1
202673_at	0.00606073	DPM1
202689_at	0.00808413	RBM15B
202696_at	0.00190553	OXSR1
202697_at	0.0081662	NUDT21
202700_s_at	0.00226496	TMEM63A
202722_s_at	0.00924397	GFPT1
202737_s_at	0.00924718	LSM4
202745_at	0.00978513	USP8
202811_at	0.00298466	STAMBP
202824_s_at	0.00203778	TCEB1
202842_s_at	0.00322631	DNAJB9
202938_x_at	0.00168065	CTA-126B4.3 /// dJ222E13.2
202939_at	0.00346706	ZMPSTE24
202963_at	0.00915895	RFX5
202971_s_at	0.00351781	DYRK2
203007_x_at	0.000160667	LYPLA1
203045_at	0.00412626	NINJ1
203075_at	0.00949797	SMAD2
203076_s_at	0.0085497	SMAD2
203105_s_at	0.00558129	DNM1L
203110_at	0.00620041	PTK2B
203151_at	0.00498789	MAP1A
203211_s_at	0.00265815	MTMR2
203237_s_at	0.00502508	NOTCH3
203267_s_at	0.00886701	DRG2
203268_s_at	0.00111081	DRG2
203319_s_at	0.00952143	ZNF148
203327_at	0.00695641	IDE
203403_s_at	0.00299575	RNF6
203409_at	0.0020853	DDB2
203492_x_at	0.00455231	CEP57
203494_s_at	0.00066278	CEP57
203516_at	0.00891716	SNTA1
203519_s_at	0.0092422	UPF2
203583_at	0.00852615	UNC50
203584_at	0.00684225	TTC35
203591_s_at	0.000260051	CSF3R
203594_at	0.00794252	RTCD1
203632_s_at	0.00906079	GPRC5B
203638_s_at	0.00381894	FGFR2
203652_at	0.00424645	MAP3K11
203750_s_at	0.00153817	RARA
203815_at	0.00574263	GSTT1
203842_s_at	0.0062691	MAPRE3
203853_s_at	0.00320533	GAB2
203905_at	0.00139544	PARN
203910_at	0.0011521	ARHGAP29
203917_at	0.00180096	CXADR
203979_at	0.00190071	CYP27A1
203983_at	0.00404975	TSNAX
203987_at	0.00604876	FZD6
203996_s_at	0.0056536	C21orf2
204009_s_at	0.00192872	KRAS
204018_x_at	0.00575112	HBA1 /// HBA2
204031_s_at	0.00317625	PCBP2
204033_at	0.00170359	TRIP13
204127_at	0.00113095	RFC3
204142_at	0.00167612	ENOSF1
204206_at	0.00520066	MNT
204213_at	0.00442076	PIGR
204403_x_at	0.00580883	FAM115A
204483_at	0.00484981	ENO3
204650_s_at	0.00149544	APBB3
204675_at	0.00414349	SRD5A1
204716_at	0.00611703	CCDC6
204746_s_at	0.00483799	PICK1
204832_s_at	0.00429161	BMPR1A
204842_x_at	0.00637078	PRKAR2A
204892_x_at	0.0043146	EEF1A1
204905_s_at	0.00616639	EEF1E1
204946_s_at	0.00734586	TOP3A
204960_at	0.000477747	PTPRCAP
204974_at	0.00202208	RAB3A
205039_s_at	0.00141928	IKZF1
205058_at	0.00605981	SLC26A1
205095_s_at	0.00476807	ATP6V0A1
205099_s_at	0.00607208	CCR1
205124_at	0.00865545	MEF2B
205145_s_at	0.00604148	LOC649851 /// MYL5
205192_at	0.00700297	MAP3K14
205211_s_at	0.00165835	RIN1
205212_s_at	0.00841287	CENTB1
205244_s_at	0.00548201	SLC13A3
205273_s_at	0.00740795	PITRM1
205276_s_at	0.00753692	GTPBP1
205292_s_at	0.00684923	HNRNPA2B1
205382_s_at	0.000268483	CFD
205395_s_at	0.00206157	MRE11A
205417_s_at	0.00810324	DAG1
205424_at	0.00819101	TBKBP1
205437_at	0.00472713	ZNF211
205451_at	0.00650142	FOXO4
205497_at	0.00862099	ZNF175
205508_at	0.0023831	SCN1B
205582_s_at	0.00181074	GGT5
205641_s_at	0.00148767	TRADD
205657_at	0.000168029	HAAO
205662_at	0.00803589	B9D1
205674_x_at	0.00579528	FXYD2
205683_x_at	0.00525619	TPSAB1 /// TPSB2
205708_s_at	0.00586741	TRPM2
205763_s_at	0.00966924	DDX18
205811_at	0.00271242	POLG2
205843_x_at	0.00537711	CRAT
205845_at	0.00739184	CACNA1H
205853_at	0.0063549	ZBTB7B
205919_at	0.00585031	HBE1
206047_at	0.00474426	GNB3
206052_s_at	9.60071e-05	SLBP
206055_s_at	0.00267734	SNRPA1
206056_x_at	0.0036074	SPN
206086_x_at	0.00566616	HFE
206115_at	0.00883482	EGR3
206146_s_at	0.00685338	RHAG
206148_at	0.00748595	IL3RA
206152_at	0.00121977	CENTG1
206158_s_at	0.00557837	CNBP
206169_x_at	0.00905661	ZC3H7B
206200_s_at	0.00442387	ANXA11
206234_s_at	0.00393613	MMP17
206245_s_at	0.00860011	IVNS1ABP
206261_at	0.00298155	ZNF239
206287_s_at	0.00754278	ITIH4
206360_s_at	0.00182843	SOCS3
206362_x_at	0.00909801	MAP3K10
206399_x_at	0.0055233	CACNA1A
206402_s_at	0.006616	NPFF
206416_at	0.00168273	ZNF205
206485_at	0.00269215	CD5
206509_at	0.00570956	PIP
206516_at	0.000269108	AMH
206540_at	0.00679232	GLB1L
206551_x_at	0.00562125	KLHL24
206559_x_at	0.00627657	EEF1A1
206564_at	0.00452092	OPRL1
206565_x_at	0.000367381	SMA4
206576_s_at	0.00747761	CEACAM1
206650_at	0.004089	IQCC
206738_at	0.00383635	APOC4
206792_x_at	0.00463465	PDE4C
206814_at	0.0090734	NGF
206854_s_at	0.00272473	MAP3K7
206883_x_at	0.00298643	GP9
206892_at	0.00499812	AMHR2
206901_at	0.00694628	C19orf57
206975_at	0.00247231	LTA
207005_s_at	0.00191407	BCL2
207193_at	0.00876839	AGRP
207320_x_at	0.00788211	STAU1
207365_x_at	0.00300899	USP34
207384_at	0.00544865	PGLYRP1
207436_x_at	0.00162535	KIAA0894
207473_at	0.00645673	MLN
207482_at	0.00628055	C20orf10
207483_s_at	0.0077236	CAND1
207504_at	0.00605167	CA7
207543_s_at	0.00746253	P4HA1
207578_s_at	0.00498759	HTR4
207614_s_at	0.00608296	CUL1
207631_at	0.00935085	NBR2
207634_at	0.00512022	PDCD1
207641_at	0.00857389	TNFRSF13B
207654_x_at	0.00836563	DR1
207667_s_at	0.00422622	MAP2K3
207690_at	0.00723403	ALX3
207730_x_at	0.00435119
207738_s_at	0.00352505	NCKAP1
207812_s_at	0.00819402	GORASP2
207830_s_at	0.00359337	PPP1R8
207914_x_at	0.00953032	EVX1
207953_at	0.00835972	RP5-886K2.1
207986_x_at	0.000795842	CYB561
208029_s_at	0.0023302	LAPTM4B
208074_s_at	0.00968188	AP2S1
208120_x_at	0.00929156	FKSG49
208137_x_at	0.00670896	ZNF611
208140_s_at	0.00646459	LRRC48
208174_x_at	0.000892716	ZRSR2
208211_s_at	0.00552881	ALK
208222_at	0.0048108	ACVR1B
208228_s_at	0.00379338	FGFR2
208246_x_at	0.00394015
208267_at	0.00509094	TRPV5
208269_s_at	0.00154595	ADAM28
208390_s_at	0.00331873	GLP1R
208424_s_at	0.0022411	CIAPIN1
208445_s_at	0.00464861	BAZ1B
208468_at	0.00942299	SOX21
208469_s_at	0.00488962	EGFL8 /// PPT2
208505_s_at	2.71287e-05	FUT2
208612_at	0.00720016	PDIA3
208628_s_at	0.00925655	YBX1
208644_at	0.00264756	PARP1
208651_x_at	0.00239	CD24
208654_s_at	0.00323434	CD164
208675_s_at	0.00900061	DDOST
208694_at	0.000116529	PRKDC
208696_at	0.00420541	CCT5
208707_at	0.00205078	EIF5
208724_s_at	0.00829536	RAB1A
208731_at	0.0037678	RAB2A
208766_s_at	0.0011614	HNRNPR
208767_s_at	0.0078464	LAPTM4B
208787_at	0.00591349	MRPL3
208803_s_at	0.00738103	SRP72
208822_s_at	0.0051288	DAP3
208830_s_at	0.00975471	SUPT6H
208836_at	0.00697855	ATP1B3
208838_at	0.00629976	CAND1
208839_s_at	0.00310777	CAND1
208875_s_at	0.00872806	PAK2
208884_s_at	0.00298861	UBR5
208889_s_at	0.00900206	NCOR2
208897_s_at	0.00447537	DDX18
208931_s_at	0.00680171	ILF3
208932_at	0.00797586	PPP4C
208948_s_at	0.00333168	STAU1
208952_s_at	0.00929513	LARP5
208979_at	0.000608449	NCOA6
208986_at	0.00334793	TCF12
208996_s_at	0.00578495	POLR2C
209015_s_at	0.00812524	DNAJB6
209024_s_at	0.000477078	SYNCRIP
209025_s_at	0.00083867	SYNCRIP
209047_at	0.00563998	AQP1
209089_at	0.00509542	RAB5A
209096_at	0.00195807	UBE2V2
209137_s_at	0.00542392	USP10
209143_s_at	0.00407332	CLNS1A
209157_at	0.00429412	DNAJA2
209180_at	0.00883156	RABGGTB
209181_s_at	0.00037142	RABGGTB
209187_at	0.000177942	DR1
209188_x_at	0.00809472	DR1
209218_at	0.00174872	SQLE
209233_at	0.00469163	EMG1
209241_x_at	0.00773242	MINK1
209246_at	0.006459	ABCF2
209280_at	0.00665286	MRC2
209305_s_at	0.000359128	GADD45B
209311_at	0.00775296	BCL2L2
209316_s_at	0.00351768	HBS1L
209323_at	0.00183848	PRKRIR
209326_at	0.00826303	SLC35A2
209362_at	0.00551353	MED21
209381_x_at	0.00567544	SF3A2
209458_x_at	0.00444218	HBA1 /// HBA2
209487_at	0.00692503	RBPMS
209522_s_at	0.00456396	CRAT
209526_s_at	0.00862391	HDGFRP3
209547_s_at	0.00321922	SF4
209586_s_at	0.00616278	PRUNE
209611_s_at	0.00599741	SLC1A4
209663_s_at	0.00592797	ITGA7
209692_at	0.00538001	EYA2
209703_x_at	0.00485087	METTL7A
209721_s_at	0.00758944	IFFO
209771_x_at	0.00400058	CD24
209780_at	0.00364695	PHTF2
209786_at	0.00921202	HMGN4
209826_at	0.00688018	PPT2
209852_x_at	0.0047403	PSME3
209864_at	0.00889317	FRAT2
209879_at	0.00542066	SELPLG
209880_s_at	0.00369168	SELPLG
210019_at	0.00720814	CALML3
210069_at	0.00779711	CHKB /// CPT1B
210085_s_at	0.000767047	ANXA9
210128_s_at	0.00344105	LTB4R
210131_x_at	0.00305785	SDHC
210161_at	0.00974812
210184_at	0.00322895	ITGAX
210185_at	0.00472789	CACNB1
210225_x_at	0.0093803	LILRB3
210228_at	0.00550993	CSF2
210230_at	0.0006752
210243_s_at	0.00829057	B4GALT3
210244_at	0.0084034	CAMP
210283_x_at	0.00632906	LOC645139 /// LOC651789 /// PAIP1
210332_at	0.00431013	LOC100127899
210358_x_at	0.00904347	GATA2
210396_s_at	0.0019943	BOLA2 /// BOLA2B /// LOC440354 /// LOC595101
210406_s_at	0.000638259	RAB6A /// RAB6C
210434_x_at	0.000396107	JTB
210446_at	0.00887054	GATA1
210460_s_at	0.00488303	PSMD4
210466_s_at	0.00679604	SERBP1
210484_s_at	0.00679351	MGC31957 /// TNFRSF10C
210610_at	0.00537902	CEACAM1
210618_at	0.00306055	RAP1GAP
210646_x_at	0.00833167	RPL13A
210648_x_at	0.00777329	SNX3
210666_at	0.00190481	IDS
210679_x_at	0.00287763
210684_s_at	0.00906232	DLG4
210694_s_at	0.00157361	MID1
210766_s_at	0.0059831	CSE1L
210840_s_at	0.00747916	IQGAP1
210907_s_at	0.00202297	PDCD10
210927_x_at	0.000253686	JTB
210934_at	0.00636706	BLK
210958_s_at	0.00286363	LOC100128443 /// MAST4
211014_s_at	0.0014902	LOC161527 /// PML
211048_s_at	0.0049129	PDIA4
211059_s_at	0.000779989	GOLGA2
211112_at	0.0025616	SLC12A4
211143_x_at	0.00494558	NR4A1
211181_x_at	0.0070328	RUNX1
211186_s_at	0.00226418	AAK1
211217_s_at	0.00808321	KCNQ1
211228_s_at	0.00673236	RAD17
211316_x_at	0.000724349	CFLAR
211350_s_at	0.00626513	C6orf54
211452_x_at	0.00617427	LRRFIP1
211505_s_at	0.00458025	STAU1
211512_s_at	0.00945	OGFR
211590_x_at	0.00745606	TBXA2R
211594_s_at	0.00233355	MRPL9
211605_s_at	0.00450907	RARA
211609_x_at	0.00858743	PSMD4
211615_s_at	0.00486891	LRPPRC
211660_at	0.00148994	POU2F2
211661_x_at	0.00975309	PTAFR
211696_x_at	0.00525759	HBB
211699_x_at	0.00717238	HBA1 /// HBA2
211711_s_at	0.00818326	PTEN
211745_x_at	0.00751097	HBA1 /// HBA2
211747_s_at	0.0011648	LSM5
211768_at	0.00666566	LAT2
211792_s_at	0.00595256	CDKN2C
211818_s_at	0.00662432	PDE4C
211830_s_at	0.00511435	CACNA1I
211837_s_at	0.00396177	PTCRA
211863_x_at	0.000582033	HFE
211875_x_at	0.00398715	PCDHGA10
211900_x_at	0.00445858	CD6
211935_at	0.00262056	ARL6IP1
211951_at	0.00669604	NOLC1
211967_at	0.0042592	TMEM123
212010_s_at	0.00811506	CDV3
212049_at	0.00714379	WIPF2
212053_at	0.00377567	PDXDC1
212124_at	0.00273704	ZMIZ1
212131_at	0.00530661	LSM14A
212132_at	0.000823368	LSM14A
212160_at	0.00437978	XPOT
212168_at	0.00803442	RBM12
212219_at	0.0042435	PSME4
212250_at	0.00742491	MTDH
212264_s_at	0.0078576	WAPAL
212271_at	0.0012515	MAPK1
212319_at	0.00395824	SGSM2
212371_at	0.00243508	FAM152A
212397_at	0.00483602	RDX
212449_s_at	0.00595269	LYPLA1
212461_at	0.000832423	AZIN1
212482_at	0.00973213	RMND5A
212519_at	0.0045838	UBE2E1
212568_s_at	0.00389653	DLAT
212572_at	0.00357399	STK38L
212581_x_at	0.00751681	GAPDH
212600_s_at	0.00499413	UQCRC2
212652_s_at	0.00780228	SNX4
212695_at	0.00024424	CRY2
212696_s_at	0.00268164	RNF4
212717_at	0.000689087	PLEKHM1
212740_at	0.001483	PIK3R4
212766_s_at	0.00638215	ISG20L2
212899_at	0.0056045	CDC2L6
212904_at	0.00141391	LRRC47
212908_at	0.00310816	DNAJC16
212918_at	0.00365446	RECQL
212920_at	0.0097244
212962_at	0.00675001	SYDE1
212991_at	0.00807194	FBXO9
213007_at	0.00729371	FANCI
213011_s_at	0.00292274	TPI1
213088_s_at	0.00261656	DNAJC9
213089_at	0.009665	GUSBP1
213101_s_at	0.00378627	ACTR3
213108_at	0.00818003	CAMK2A
213122_at	0.000293332	TSPYL5
213129_s_at	0.00493881	GCSH /// LOC730107
213145_at	0.00130885	FBXL14
213152_s_at	0.00837358	SFRS2B
213176_s_at	0.00318384	LTBP4
213250_at	0.00810096	CCDC85B
213257_at	0.000955543	SARM1
213261_at	0.00434556	LBA1
213377_x_at	0.008128	RPS12
213391_at	0.0024486	DPY19L4
213404_s_at	0.000497835	RHEB
213412_at	0.003675	TJP3
213453_x_at	0.00510374	GAPDH
213578_at	0.00347326	BMPR1A
213691_at	0.00197203
213768_s_at	0.00685822	ASCL1
213798_s_at	0.00730843	CAP1
213820_s_at	0.00972377	STARD5
213854_at	0.0023398	SYNGR1
213876_x_at	0.000541719	ZRSR2
213911_s_at	0.00460739	H2AFZ
213976_at	0.00855203	CIZ1
214027_x_at	0.00667478	DES /// FAM48A
214042_s_at	0.00785367	RPL22
214088_s_at	0.00366143	FUT3
214113_s_at	0.00128844	RBM8A
214119_s_at	0.000819151	FKBP1A
214125_s_at	0.00223179	NENF
214171_s_at	0.00628683	U2AF2
214199_at	0.00520108	SFTPD
214209_s_at	0.00327685	ABCB9
214213_x_at	0.00277316	LMNA
214237_x_at	0.00261857	PAWR
214296_x_at	0.00707445	C19orf36
214311_at	0.00714006	ZFPL1
214338_at	0.00280196	DNAJB12
214340_at	0.00439713	ALOX12P2
214352_s_at	0.00268547	KRAS
214368_at	0.00333993	RASGRP2
214411_x_at	0.00583616	CTRB2
214444_s_at	0.0046254	PVR
214486_x_at	0.00841449	CFLAR
214495_at	0.00622994	CACNG2
214594_x_at	0.00496454	ATP8B1
214627_at	0.00371155	EPX
214656_x_at	0.00424294	MYO1C
214707_x_at	0.00450932	ALMS1
214715_x_at	0.00204329	ZNF160
214763_at	0.00535599	ACOT11
214784_x_at	0.00910109	XPO6
214789_x_at	0.00852793	SFRS2B
214799_at	0.00794954	NFASC
214828_s_at	0.00544691	CTA-126B4.3 /// dJ222E13.2
214838_at	0.00532321	SFT2D2
214903_at	0.00535084	LOC100127887 /// SYT2
214912_at	0.00175481
214938_x_at	0.00329211	HMGB1
214990_at	0.00827091	PIGO
215003_at	0.00262479	DGCR9
215085_x_at	0.00894398	DLEC1
215147_at	0.00487803
215157_x_at	0.00908361	PABPC1
215165_x_at	0.00864189	UMPS
215179_x_at	0.00268092	PGF
215200_x_at	0.0052077	LOC100130544
215246_at	0.00952054	LARP7
215265_at	0.00456564	EMX1
215266_at	0.00870593	DNAH3
215279_at	0.00827773
215296_at	0.00570038	CDC42BPA
215367_at	0.00883085	KIAA1614
215373_x_at	0.00254751	FLJ12151
215387_x_at	0.00114227
215404_x_at	0.000988364	FGFR1
215418_at	0.00115635	PARVA
215439_x_at	0.00616829
215498_s_at	0.00515109	MAP2K3
215499_at	0.00550226	MAP2K3
215504_x_at	0.00214809
215529_x_at	0.00748382	DIP2A
215541_s_at	0.00337507	DIAPH1
215553_x_at	0.00494422
215582_x_at	0.00544413	MCM3AP
215587_x_at	0.00354073
215604_x_at	0.00446748
215618_at	0.00643101	RSU1
215628_x_at	0.00683685
215654_at	0.00310208	BCAT2
215683_at	0.00038448	C18orf22
215722_s_at	0.00120493	SNRPA1
215788_at	0.00614577	C1orf222
215863_at	0.0046292	TFR2
215978_x_at	0.00153103	LOC152719
215989_at	0.00300888	CBX2
216023_at	0.00899541	JMJD2B
216187_x_at	0.00196721
216206_x_at	0.00128935	MAP2K7
216224_s_at	0.00963302	HDAC6
216231_s_at	0.00848417	B2M
216241_s_at	0.000842783	TCEA1
216243_s_at	0.00728776	IL1RN
216272_x_at	0.00939642	SYDE1
216274_s_at	0.000998434	SEC11A
216285_at	0.00927876	DGCR14
216345_at	0.000160246	KIAA0913
216348_at	0.00754776	RPS17L4
216379_x_at	0.00243471	CD24
216388_s_at	0.000413627	LTB4R
216419_at	0.00309596	CROCC
216460_at	0.00135799	FLJ00049
216472_at	0.0049535
216473_x_at	0.00175434	DUX4 /// LOC441056 /// LOC653543 /// LOC653544 /// LOC653545 /// LOC653548 /// LOC728410
216528_at	0.00136241
216571_at	0.00369783
216679_at	0.00170878	TIGD1L
216693_x_at	0.00500092	HDGFRP3
216704_at	0.00431916
216751_at	0.00315866
216821_at	0.00469821	KRT8 /// KRT8P9 /// LOC149501 /// LOC647954
216842_x_at	0.0010419	RBM /// RBMY1A1 /// RBMY1B /// RBMY1C /// RBMY1D /// RBMY1E /// RBMY1F /// RBMY1J /// RBMY3AP
216858_x_at	0.00520638
216977_x_at	0.000631099	SNRPA1
217054_at	0.00581273
217066_s_at	0.00415201	DMPK
217159_x_at	0.00921736	SIGLEC7
217251_x_at	0.00300423	IVD
217398_x_at	0.0066689	GAPDH
217414_x_at	0.0035473	HBA1 /// HBA2
217446_x_at	0.00342775
217538_at	0.0058294	SGSM2
217549_at	0.00958159
217576_x_at	0.00252729	SOS2
217586_x_at	0.0050838
217622_at	0.00568476	RHBDD3
217625_x_at	0.00287031
217650_x_at	0.00722097	ST3GAL2
217653_x_at	0.000370684
217671_at	0.00498213
217679_x_at	0.00153272
217680_x_at	0.00658704	LOC100129975 /// LOC284393 /// LOC285176 /// LOC644937 /// RPL10
217696_at	0.00669064	FUT7
217703_x_at	0.00576008
217710_x_at	0.00281996	ITPK1
217713_x_at	0.00218381
217717_s_at	0.00516983	YWHAB
217720_at	0.00973237	CHCHD2
217724_at	0.0054908	SERBP1
217725_x_at	0.00876477	SERBP1
217742_s_at	0.00591834	WAC
217743_s_at	0.00226618	TMEM30A
217758_s_at	0.00189103	TM9SF3
217769_s_at	0.00599544	POMP
217772_s_at	0.00864684	MTCH2
217816_s_at	0.00901654	PCNP
217821_s_at	0.00804549	WBP11
217822_at	0.00878506	WBP11
217827_s_at	0.00701298	SPG21
217832_at	0.00513196	SYNCRIP
217834_s_at	0.00154683	SYNCRIP
217839_at	0.000540258	TFG
217845_x_at	0.00304336	HIGD1A
217868_s_at	0.00199164	METTL9
217873_at	0.00959495	CAB39
217929_s_at	0.0086205	KIAA0319L
217938_s_at	0.00833285	KCMF1
217942_at	0.00133796	MRPS35
217946_s_at	0.0071662	SAE1
217972_at	0.00219658	CHCHD3
218008_at	0.00949632	C7orf42
218009_s_at	0.00443721	PRC1
218016_s_at	0.00234004	POLR3E
218027_at	0.00258282	MRPL15
218053_at	0.00740591	PRPF40A
218056_at	0.004865	BFAR
218082_s_at	0.00307983	UBP1
218107_at	0.00569946	WDR26
218132_s_at	0.00207927	TSEN34
218135_at	0.00100612	ERGIC2
218137_s_at	0.000609086	SMAP1
218155_x_at	0.00391092	TSR1
218165_at	0.00450182	C1orf149
218171_at	0.00461503	VPS4B
218185_s_at	0.00361947	ARMC1
218187_s_at	0.00438273	C8orf33
218193_s_at	0.000962417	GOLT1B
218200_s_at	0.00747973	NDUFB2
218201_at	0.00805488	NDUFB2
218229_s_at	0.000897718	POGK
218241_at	0.00737285	GOLGA5
218272_at	0.00255892	LL22NC03-5H6.5
218281_at	0.00684298	MRPL48
218304_s_at	0.00328886	OSBPL11
218306_s_at	0.00598688	HERC1
218331_s_at	0.0055651	C10orf18
218336_at	0.000523441	PFDN2
218342_s_at	0.00602034	ERMP1
218360_at	0.000225825	RAB22A
218373_at	0.00476843	AKTIP
218389_s_at	0.00179216	APH1A
218444_at	0.00406993	ALG12
218458_at	0.0046397	GMCL1
218465_at	0.00628876	TMEM33
218477_at	0.00165662	TMEM14A
218542_at	0.00926212	CEP55
218555_at	0.00367693	ANAPC2
218577_at	0.00700481	LRRC40
218582_at	0.000321925	2009-03-05
218584_at	0.00943982	TCTN1
218589_at	0.00695085	P2RY5
218605_at	0.00840381	TFB2M
218608_at	0.00846801	ATP13A2
218621_at	0.0071162	HEMK1
218684_at	0.00101749	LRRC8D
218690_at	0.00539547	PDLIM4
218738_s_at	0.00439491	RNF138
218759_at	0.00687428	DVL2
218825_at	0.00957608	EGFL7
218876_at	0.00963557	TPPP3
218889_at	0.00695827	NOC3L
218965_s_at	0.00552309	TUT1
218987_at	0.00300998	ATF7IP
218999_at	0.00220179	TMEM140
219013_at	0.00342762	GALNT11
219016_at	0.00634801	FASTKD5
219020_at	0.00271919	HS1BP3
219040_at	0.00188631	CORO7 /// Magmas
219057_at	0.0042539	LOC100133585 /// RABEP2
219114_at	0.00281273	C3orf18
219119_at	0.00582579	LSM8
219121_s_at	0.00925126	RBM35A
219135_s_at	0.00831204	LMF1
219217_at	0.00564157	NARS2
219257_s_at	0.00629254	SPHK1
219275_at	0.00417822	PDCD5
219290_x_at	0.001281	DAPP1
219330_at	0.00577453	VANGL1
219364_at	0.000952152	DHX58
219396_s_at	0.00505182	NEIL1
219401_at	0.00456129	XYLT2
219424_at	0.000936373	EBI3
219425_at	0.00806699	SULT4A1
219434_at	0.00115598	TREM1
219449_s_at	0.00197845	TMEM70
219486_at	0.00119551	DUS2L
219577_s_at	0.00397072	ABCA7
219641_at	0.00709056	DET1
219658_at	0.00552906	PTCD2
219708_at	0.0044936	NT5M
219713_at	0.00714175	SHPK
219815_at	0.00537518	GAL3ST4
219849_at	0.00239881	ZNF671
219897_at	0.00211707	RNF122
219953_s_at	0.00851207	C11orf17
219986_s_at	0.00149392	ACAD10
219993_at	0.00745448	SOX17
220036_s_at	0.00625012	LMBR1L
220074_at	0.00331027	MUPCDH
220081_x_at	0.00615723	HSD17B7
220113_x_at	0.0021947	POLR1B
220130_x_at	0.00494453	LTB4R2
220147_s_at	0.00070728	FAM60A
220185_at	0.00290828	SPTBN4
220208_at	0.00652094	ADAMTS13
220213_at	0.0071073	TSHZ2
220274_at	0.00791793	IQCA
220284_at	0.00861245	DKKL1
220318_at	0.0013031	EPN3
220341_s_at	0.000188943	LOC51149
220344_at	0.00735488	C11orf16
220349_s_at	0.00136417	FLJ21865
220352_x_at	0.00765276	FLJ42627
220374_at	0.00375892	KLHL28
220404_at	0.00865602	GPR97
220411_x_at	0.00077565	PODNL1
220477_s_at	0.00248481	C20orf30
220519_s_at	0.00944049	LIM2
220526_s_at	0.0039523	LOC642393 /// MRPL20
220557_s_at	0.000804871	PACS1
220558_x_at	0.00459516	TSPAN32
220604_x_at	0.00967867	FTCD
220641_at	0.00742578	NOX5
220647_s_at	0.000804269	CHCHD8
220653_at	0.00738526	ZIM2
220713_at	0.00711486
220720_x_at	0.00161901	FAM128B
220743_at	0.00814195
220778_x_at	1.77516e-05	SEMA6B
220782_x_at	0.00478996	KLK12
220796_x_at	0.00336983	SLC35E1
220838_at	0.00587107	FLJ20433
220890_s_at	0.00428172	DDX47
220940_at	0.00643155	ANKRD36B
220989_s_at	0.00614734	AMN
220999_s_at	0.00830255	CYFIP2
221013_s_at	0.00818892	APOL2
221020_s_at	0.00395483	SLC25A32
221049_s_at	0.00628306	POLL
221065_s_at	0.00779281	CHST8
221134_at	0.000120888	ANGPT4
221171_at	0.00733813	RP4-692D3.1
221191_at	0.00865305	STAG3L1
221192_x_at	0.00636167	MFSD11
221240_s_at	0.00699944	B3GNT4
221381_s_at	0.00943398	MORF4 /// MORF4L1
221387_at	0.00663508	NPFFR1
221426_s_at	0.00625238	OR3A3
221449_s_at	0.000519091	ITFG1
221452_s_at	0.000868124	TMEM14B
221471_at	0.00689911	SERINC3
221482_s_at	0.000618327	ARPP-19
221483_s_at	0.00239464	ARPP-19
221497_x_at	0.00698065	EGLN1
221522_at	0.00405781	ANKRD27
221532_s_at	0.00546779	WDR61
221570_s_at	0.000832424	METTL5
221652_s_at	0.00117355	C12orf11
221709_s_at	0.00504944	C14orf131
221761_at	0.00034441	ADSS
221772_s_at	0.0064388	PPP2R2D
221804_s_at	0.00388493	FAM45A /// FAM45B
221817_at	0.00538959	DOLPP1
221835_at	0.00101817	DTX3
221847_at	0.00822215	LOC100129361
221887_s_at	0.000775156	DFNB31
221896_s_at	0.00479389	HIGD1A
221946_at	0.00764965	C9orf116
221991_at	0.00795583	NXPH3
222000_at	0.0080129	C1orf174
222012_at	0.006688	LOC90379
222042_x_at	0.00946861	MEX3D
222064_s_at	0.0085808	AARSD1
222099_s_at	0.00461845	LSM14A
222104_x_at	0.00202506	GTF2H3
222109_at	0.00442066	GNL3L
222169_x_at	0.00970914	SH2D3A
222201_s_at	0.00197949	CASP8AP2
222220_s_at	0.00748238	TSNAXIP1
222252_x_at	0.00775998	UBQLN4
222265_at	0.00332192	TNS4
222282_at	0.000517414
222339_x_at	0.00483245
